# Supplementary material for: Ewes Direct Most Maternal Attention towards Lambs that Show the Greatest Pain-Related Behavioural Responses
Source: PLoS One. 2015 Jul 28;10(7):e0134024. doi: 10.1371/journal.pone.0134024 (PMC4517774; doi:10.1371/journal.pone.0134024)
Supplement: S1 Table — (XLSX) [file pone.0134024.s001.xlsx]

## Sheet: Sheet1
Treatment	ID	F_Foot stamping/kicking/easing quarters	F_Head turning	F_Tail wagging	F_Shaking	F_Head shaking	F_Twitching	F_bodyshake/twitch	Pain behav	Pain behav + tail wag	F_Nosing ewe	F_Nosing substrate	F_Nosing lamb2	F_Nosing pen	F_Nosing something else	F_Nosing total	F_Jumping front	F_Jumping play	F_Abnormal ventral lying	F_Abnormal lateral lying	F_Normal lying	F_Rolling	F_Abnormal standing/walking	F_Normal standing/walking	F_Running	Restless	REQ	REW	F_Teat seeking	F_Sniffing/licking lamb1	F_Sniffing/licking lamb2	F_Sniffing/licking substrate	F_Sniffing/licking total	F_Orientating lamb1	F_Orientating lamb2	F_Orientating somewhere else	F_Orientating total	F_Head up	F_Standing/walking	F_Grazing	F_Lying	F_Agitation	F_Erestless	F_Pawing substrate	F_Pawing lamb1	F_Pawing lamb2	F_Pawing total	F_Teat seeking lamb2	D_Teat seeking lamb2
C	1	0	0	26	4	5	0	4	0	26	1	3	0	0	0	4	0	0	0	0	3	0	0	6	0	9	9	35	2	5	4	0	9	1	1	0	2	1	5	5	0	0	5	0	0	0	0	5	312.29
SSC	2	8	1	27	6	15	0	6	16	43	10	6	9	2	0	27	7	2	3	0	6	0	15	33	0	57	73	100	21	19	4	0	23	11	4	1	16	1	10	9	0	0	10	0	0	0	0	6	98.76
RRNC	6	52	2	10	0	0	0	0	54	64	1	0	1	0	0	2	0	0	0	6	1	0	4	1	0	12	66	76	0	28	6	4	38	22	2	4	28	4	7	3	4	0	11	3	0	0	3	0	0
RRNC	7	24	19	33	3	0	0	3	43	76	6	5	1	0	0	12	0	0	0	1	6	0	8	3	0	18	61	94	1	15	2	3	20	12	1	2	15	0	3	3	2	0	5	0	0	0	0	0	0
RRNC	4	13	12	4	4	0	0	4	26	30	1	1	0	0	4	6	1	0	2	0	6	0	3	7	0	18	44	48	2	18	9	1	28	9	1	2	12	1	2	1	1	0	3	0	0	0	0	3	60.11
RRNC	9	2	2	1	0	3	0	0	4	5	2	3	0	0	0	5	0	0	0	2	7	0	11	4	0	24	28	29	1	17	4	1	22	5	5	6	16	2	3	3	0	0	3	0	0	0	0	1	50.94
C	10	5	2	12	4	1	0	4	7	19	6	3	5	0	0	14	0	0	2	1	5	0	6	16	0	30	37	49	8	35	16	0	51	6	7	0	13	1	3	3	1	0	4	1	5	0	6	10	643.74
CRR	3	16	9	12	0	2	0	0	25	37	3	4	1	1	0	9	0	0	3	5	13	0	14	10	0	45	70	82	4	12	0	1	13	9	0	2	11	1	6	3	2	0	8	3	0	0	3	0	0
SSC	8	23	13	19	1	3	2	3	36	55	0	0	0	0	0	0	0	0	4	4	8	0	3	2	0	21	57	76	0	17	0	1	18	14	0	1	15	2	1	1	1	0	2	0	0	0	0	0	0
RRNC	5	3	0	10	2	3	0	2	3	13	2	1	2	0	0	5	0	0	1	0	4	0	1	5	0	11	14	24	0	12	4	0	16	3	4	0	7	0	2	2	1	0	3	0	1	1	2	0	0
CRR	13	46	0	25	0	1	0	0	46	71	1	0	3	0	0	4	0	0	1	12	6	0	3	13	0	35	81	106	0	56	18	0	74	24	13	2	39	1	4	3	0	0	4	0	4	0	4	4	116.91
RRNC	17	0	0	9	0	0	0	0	0	9	0	0	2	0	0	2	0	0	0	0	2	0	2	5	0	9	9	18	2	11	5	0	16	5	1	1	7	2	1	0	1	0	2	0	0	0	0	0	0
RRNC	18	31	1	6	0	1	0	0	32	38	3	1	4	0	0	8	0	0	0	1	9	0	4	8	0	22	54	60	1	15	12	0	27	10	4	2	16	2	7	4	3	0	10	0	0	0	0	1	14.14
C	12	1	0	20	2	4	0	2	2	22	2	2	0	0	0	4	1	0	0	1	1	0	3	5	0	10	12	32	0	5	1	0	6	2	0	1	3	0	2	2	2	0	4	0	0	0	0	0	0
CRR	14	8	1	41	0	1	0	0	9	50	1	5	1	1	2	10	0	0	0	3	8	0	10	13	0	34	43	84	4	20	16	0	36	5	2	1	8	0	4	4	2	0	6	7	0	0	7	3	121.06
C	15	0	12	5	1	3	0	1	12	17	0	2	1	0	1	4	0	0	0	1	4	0	9	9	0	23	35	40	2	8	3	0	11	6	4	1	11	0	1	1	0	0	1	7	1	0	8	5	194.5
CRR	11	43	1	24	0	2	0	0	49	73	2	0	0	0	0	2	0	0	0	12	2	5	9	3	0	26	75	99	0	31	9	0	40	14	7	1	22	1	7	6	1	0	8	4	0	0	4	3	117.97
CRR	16	43	7	5	2	2	0	2	54	59	1	0	0	0	0	1	0	0	1	12	6	4	8	2	0	29	83	88	0	11	14	1	26	17	1	3	21	0	5	4	2	0	7	4	0	0	4	3	22.42
C	20	0	1	3	2	3	0	2	1	4	0	1	1	1	0	3	0	1	0	0	4	0	4	6	0	14	15	18	1	20	12	2	34	8	5	3	16	7	4	4	1	0	5	1	4	3	8	2	27.51
RRNC	25	0	2	2	0	4	0	0	2	4	3	1	2	0	0	6	0	0	0	0	4	0	3	8	0	15	17	19	6	4	8	0	12	1	2	1	4	3	4	4	0	0	4	1	1	1	3	3	144.45
C	19	1	0	2	0	0	0	0	1	3	0	0	0	1	0	1	0	0	0	0	1	0	0	5	0	6	7	9	2	7	*	0	7	1	*	2	3	2	3	3	1	0	4	0	0	0	0	0	0
CRR	21	21	11	3	2	0	0	2	32	35	0	0	0	0	0	0	0	0	0	5	13	0	17	8	0	43	75	78	6	31	5	0	36	12	5	11	28	9	3	4	2	0	5	0	0	0	0	1	38.49
CRR	24	40	5	105	1	4	0	1	50	155	2	1	0	1	2	6	2	0	1	12	12	3	23	9	0	57	107	212	1	37	0	*	37	31	*	1	32	4	4	1	2	0	6	0	0	0	0	0	0
CRR	22	72	2	12	1	1	0	1	74	86	2	0	1	0	0	3	0	0	1	7	11	0	5	2	0	26	100	112	0	21	9	0	30	4	1	5	10	1	5	3	2	0	7	0	3	2	5	0	0
CRR	26	69	9	25	3	1	1	4	79	104	2	0	3	0	1	6	0	0	0	15	13	1	14	2	0	44	123	148	0	22	9	0	31	20	2	2	24	1	7	5	3	0	10	1	2	0	3	0	0
SSC	23	21	7	17	1	9	0	1	29	46	2	4	0	0	2	8	1	0	1	1	16	0	14	14	0	46	75	92	5	8	2	0	10	6	1	1	8	3	7	7	0	0	7	0	0	0	0	0	0
SSC	27	12	3	47	0	9	0	0	17	64	2	2	4	1	1	10	2	0	1	1	17	0	20	24	0	63	80	127	8	29	9	0	38	4	4	2	10	4	5	5	0	0	5	0	0	0	0	6	143.66
SSC	36	14	7	11	1	12	0	1	22	33	2	0	4	0	1	7	1	0	1	0	9	0	11	14	0	35	57	68	5	10	11	0	21	4	3	3	10	5	8	6	1	0	9	0	0	0	0	5	177.48
SSC	40	5	9	14	6	12	0	6	16	30	2	2	4	0	7	15	2	0	0	0	8	0	11	19	0	38	54	68	4	12	7	0	19	10	0	1	11	0	4	4	1	0	5	4	0	0	4	0	0
RRNC	28	1	4	1	1	2	0	1	5	6	3	1	1	1	0	6	0	0	0	0	4	0	7	7	0	18	23	24	0	21	13	0	34	7	4	1	12	2	4	2	2	0	6	0	2	1	3	2	23.79
C	31	0	1	1	0	4	0	0	1	2	0	3	0	0	0	3	0	0	0	0	1	0	0	3	0	4	5	6	2	2	2	0	4	4	1	1	6	4	3	3	1	0	4	1	0	0	1	0	0
SSC	29	4	2	7	1	1	0	1	6	13	0	0	1	0	0	1	0	2	0	0	5	0	1	4	0	10	16	23	3	21	8	0	29	5	7	0	12	2	1	0	1	0	2	1	0	0	1	3	113.2
SSC	32	18	9	3	1	0	0	1	28	31	0	1	0	0	0	1	1	0	3	0	6	0	2	8	0	19	47	50	5	17	8	0	25	3	4	0	7	1	6	5	1	0	7	2	0	0	2	4	150.43
RRNC	30	1	1	1	1	3	0	1	2	3	1	0	0	0	0	1	0	0	1	0	2	0	2	2	0	7	9	10	0	7	9	0	16	17	2	0	19	0	4	4	3	0	7	1	0	0	1	1	107.68
C	33	0	0	3	0	4	0	0	1	4	0	0	0	0	0	0	1	0	0	0	5	0	3	4	0	12	13	16	2	9	8	0	17	3	8	0	11	0	2	2	1	0	3	1	2	3	6	0	0
SSC	43	25	18	5	1	4	0	1	43	48	1	0	4	0	0	5	0	0	5	0	14	0	9	19	0	47	90	95	5	28	9	0	37	6	0	4	10	2	4	4	1	0	5	4	0	0	4	0	0
SSC	37	18	3	2	0	2	0	0	21	23	0	0	1	0	0	1	0	0	1	0	6	0	0	6	0	13	34	36	3	14	3	0	17	1	2	2	5	1	3	3	1	0	4	0	0	0	0	0	0
CRR	38	21	8	1	0	0	0	0	29	30	0	0	0	0	0	0	0	0	0	6	12	0	10	5	0	33	62	63	1	14	12	0	26	14	4	3	21	0	5	5	0	0	5	0	0	0	0	12	387.28
CRR	41	26	3	12	1	1	0	1	30	42	6	2	0	0	0	8	1	0	3	3	9	0	8	18	0	41	71	83	3	18	6	0	24	9	1	1	11	1	6	6	1	0	7	0	0	0	0	0	0
CRR	39	34	8	4	2	1	0	2	42	46	0	0	0	0	0	0	0	0	0	6	11	0	8	8	0	33	75	79	0	18	15	0	33	10	7	5	22	8	10	10	1	0	11	0	0	0	0	1	142.81
C	34	0	1	0	0	0	0	0	1	1	0	0	0	0	0	0	0	0	0	0	4	0	0	3	0	7	8	8	1	8	2	0	10	2	2	0	4	0	5	3	2	0	7	1	0	0	0	0	0
RRNC	42	0	0	0	0	0	0	0	0	0	0	0	0	0	0	0	0	0	0	0	2	0	3	2	0	7	7	7	0	6	3	0	9	5	1	10	16	6	1	0	1	0	2	0	0	0	0	1	13.71
SSC	44	19	19	13	4	12	0	4	41	54	7	2	3	0	2	14	3	0	1	0	9	0	14	11	0	35	76	89	2	23	4	0	27	5	5	2	12	0	2	0	2	0	4	0	0	0	0	0	0
C	45	0	0	13	1	9	0	1	1	14	1	0	1	0	0	2	1	1	0	0	2	0	2	11	0	15	16	29	8	33	15	0	48	2	3	1	6	0	3	1	2	0	5	0	0	1	1	3	184.87
C	48	10	4	0	0	3	0	0	14	14	3	0	1	0	0	4	0	0	0	0	1	0	0	1	0	2	16	16	0	3	3	0	6	0	0	1	1	0	1	0	1	0	2	0	0	0	0	0	0
RRNC	46	2	0	0	1	0	0	1	2	2	0	0	0	0	0	0	0	0	1	0	4	0	1	1	0	7	9	9	0	5	11	0	16	3	2	0	5	0	4	2	2	1	7	0	0	0	0	1	19.29
SSC	47	36	2	57	1	2	0	1	38	95	1	1	0	1	0	3	0	0	10	1	17	0	10	15	0	53	91	148	4	7	*	0	7	4	*	0	4	1	0	1	0	0	0	0	0	0	0	0	0
CRR	52	56	17	5	0	0	0	0	73	78	2	0	0	0	1	3	0	0	3	13	23	0	15	15	0	69	142	147	3	8	7	0	15	6	0	1	7	3	6	6	2	0	8	0	0	0	0	0	0
C	53	1	0	1	2	15	0	2	14	15	11	1	8	1	0	21	13	32	0	0	3	0	3	15	3	24	38	39	3	13	13	0	26	6	5	2	13	3	4	3	2	0	6	1	0	0	1	1	124.05
SSC	49	4	5	6	4	2	0	4	10	16	0	0	1	0	0	1	1	0	0	0	1	0	0	4	0	5	15	21	1	11	7	0	18	4	1	1	6	0	3	3	1	0	4	5	0	3	8	0	0
SSC	54	12	6	4	3	21	0	3	21	25	6	1	1	0	0	8	3	3	0	0	5	0	11	16	2	34	55	59	6	15	3	0	18	6	5	1	12	0	5	2	2	1	8	0	0	0	0	2	19.34
C	50	4	2	46	3	16	0	3	11	57	9	4	2	1	1	17	5	5	0	0	5	0	5	24	0	34	45	91	9	29	11	0	40	3	1	0	4	1	4	4	1	0	5	0	1	0	1	11	304.3
C	55	3	2	6	1	5	0	1	7	13	1	2	1	0	0	4	2	0	0	0	1	0	3	8	0	12	19	25	2	7	8	0	15	2	0	1	3	1	6	5	1	0	7	0	0	0	0	0	0
RRNC	51	32	2	7	0	1	4	4	34	41	3	1	2	0	0	6	0	0	0	4	10	0	6	12	0	32	66	73	1	11	6	0	17	2	0	2	4	0	4	3	2	0	6	0	0	0	0	1	86.73
RRNC	56	0	1	6	3	5	0	3	1	7	5	4	6	0	1	16	0	0	0	0	4	0	13	16	0	33	34	40	1	52	23	0	75	4	4	5	13	3	7	6	1	0	8	3	2	1	6	4	103.85
RRNC	62	5	11	1	1	0	1	2	16	17	1	1	0	0	0	2	0	0	0	0	2	0	3	5	0	10	26	27	3	19	19	0	38	10	1	1	12	1	7	5	2	0	9	1	2	1	4	1	11.62
CRR	58	57	4	18	0	1	0	0	61	79	2	1	1	1	0	5	0	0	8	1	13	0	7	14	0	43	104	122	0	17	13	0	30	6	3	0	9	4	4	3	1	0	5	0	0	0	0	3	118.2
RRNC	60	16	9	22	1	1	0	1	25	47	0	0	0	0	0	0	0	0	0	0	2	0	2	4	0	8	33	55	0	9	*	0	9	1	*	0	1	1	2	1	1	0	3	0	0	0	0	0	0
C	57	1	0	13	1	1	0	1	1	14	0	0	0	0	0	1	0	0	0	0	1	0	4	7	0	12	13	26	4	25	*	0	25	7	*	1	8	1	6	3	2	0	8	0	0	0	0	0	0
SSC	59	21	9	51	2	20	0	2	33	84	5	0	2	0	3	10	3	0	3	1	19	0	13	30	0	66	99	150	4	30	22	0	52	7	3	1	11	1	8	8	2	0	10	3	0	0	3	11	446.68
C	61	0	0	5	0	1	0	0	0	5	1	0	1	0	0	2	0	0	0	0	3	0	1	4	0	8	8	13	2	8	2	0	10	1	0	2	3	1	2	1	1	0	3	0	0	0	0	0	0
CRR	63	49	5	3	1	1	0	1	54	57	1	0	0	0	0	1	0	0	2	6	12	0	8	11	0	39	93	96	1	14	16	0	30	4	0	0	4	0	4	3	3	0	7	0	0	0	0	2	186.63
CRR	69	76	29	21	1	1	0	1	106	127	4	0	0	0	0	4	0	0	4	10	21	1	9	13	0	57	163	184	0	19	4	0	23	11	6	5	22	7	7	4	3	0	10	0	4	0	4	0	0
SSC	70	73	12	69	4	8	1	5	88	157	4	0	0	0	1	5	3	1	3	1	20	0	6	23	1	54	142	211	2	19	*	0	19	13	*	6	19	3	4	3	1	0	5	0	0	0	0	0	0
CRR	68	43	1	14	0	0	0	0	44	58	1	0	0	0	0	1	0	0	2	4	10	0	3	5	0	24	68	82	0	28	*	0	28	13	*	3	16	2	3	0	3	0	6	0	0	0	0	0	0
RRNC	65	50	15	27	2	2	0	2	65	92	0	0	0	0	0	0	0	0	0	7	14	0	9	12	0	42	107	134	0	11	*	0	11	5	*	5	10	1	3	3	1	0	4	1	0	0	1	0	0
RRNC	66	7	9	2	0	0	0	0	16	18	0	2	3	0	0	5	0	0	1	0	4	0	3	5	0	13	29	31	0	3	5	0	8	2	2	2	6	0	2	2	1	0	3	0	0	0	0	1	101.95
CRR	64	46	10	25	1	2	0	1	57	82	0	0	0	0	1	1	0	0	3	6	16	1	12	8	0	45	102	127	0	20	14	0	34	5	1	5	11	4	6	6	0	0	6	0	0	0	0	2	124.8
SSC	67	18	10	72	2	13	0	2	30	102	2	0	0	1	1	4	2	5	2	1	12	0	9	14	0	38	68	140	1	30	16	0	46	6	5	0	11	1	7	7	1	0	8	0	0	0	0	0	0
RRNC	75	0	2	0	0	0	0	0	2	2	0	0	0	0	0	0	0	0	0	3	3	0	0	0	0	6	8	8	0	18	18	0	36	2	2	14	18	4	5	4	2	0	7	0	0	0	0	0	0
SSC	76	58	11	13	6	2	0	6	69	82	0	0	0	0	1	1	0	0	3	1	11	0	6	10	0	31	100	113	1	32	18	0	50	8	1	5	14	0	4	3	0	0	4	0	1	0	1	4	526.68
CRR	74	66	43	4	1	3	0	1	111	115	0	0	1	0	0	1	2	0	0	4	13	0	5	11	0	33	144	148	1	21	10	0	31	12	5	0	17	1	2	0	2	0	4	0	0	0	0	1	65.47
C	71	2	0	18	0	13	0	0	8	26	0	0	0	0	0	0	6	3	0	0	7	0	2	8	0	17	25	43	2	23	12	0	35	7	1	6	14	11	10	10	0	0	10	1	0	0	1	0	0
C	72	0	0	3	0	0	0	0	0	3	2	0	0	0	1	3	0	0	0	0	2	0	0	4	0	6	6	9	3	20	*	0	20	3	*	9	12	9	2	1	0	0	2	0	0	0	0	0	0
C	73	0	1	1	1	1	0	1	1	2	1	0	0	0	0	1	0	0	0	0	2	0	1	3	0	6	7	8	1	6	5	0	11	0	2	1	3	0	4	3	3	0	7	0	0	0	0	1	5.83
C	77	3	1	4	0	1	0	0	4	8	1	0	0	0	0	1	0	0	0	0	1	0	1	2	0	4	8	12	1	12	3	0	15	0	0	1	1	0	1	0	1	0	2	0	0	0	0	1	33.44
SSC	78	39	20	30	7	9	0	7	59	89	1	0	0	1	1	3	0	0	1	0	9	0	10	12	0	32	91	121	3	21	2	0	23	6	0	0	6	0	1	1	1	0	2	0	0	0	0	0	0
RRNC	79	2	5	4	0	0	0	0	7	11	2	0	0	0	0	2	0	0	0	0	4	0	2	5	0	11	18	22	1	10	4	0	14	0	1	4	5	1	3	1	2	0	5	1	0	0	1	0	0
CRR	80	49	12	11	0	1	0	0	61	72	0	0	0	0	2	2	0	0	6	4	18	0	18	9	0	55	116	127	0	62	*	0	62	21	*	29	50	12	3	0	0	2	5	1	2	0	3	0	0
SSC	81	41	18	55	0	0	0	0	59	114	0	0	0	0	0	0	0	0	5	1	15	0	12	9	0	42	101	156	0	39	*	0	39	16	*	9	25	4	5	3	2	0	7	0	5	0	5	0	0
[truncated: 34 more columns]
